# Supplementary material for: Effects of medium chain triglycerides supplementation on insulin sensitivity and beta cell function: A feasibility study
Source: PLoS One. 2019 Dec 23;14(12):e0226200. doi: 10.1371/journal.pone.0226200 (PMC6927614; doi:10.1371/journal.pone.0226200)
Supplement: S1 Study dataset — (XLSX) [file pone.0226200.s003.xlsx]

## Sheet: V1screening
Subj_ID	ICF	Pass_Screen?	SEX	AGE	ETH	RACE	MARIT	EDU	INCOME	UPT	Allergies	HT	V1_WT	V1_SBP	V1_DBP	V1_HR	IC_ENG	IC_RACE	IC_AMB	IC_AGE	IC_BMI	IC_INST	IC_ICF	IC_MS	C_ADIPOS	TG	HDL	BP	IFG	EC_T2D	EC_T2DMED	EC_STROIDS	EC_WTCHANGE	EC_WMSH	EC_PSYCH	EC_RENAL	EC_HF	EC_LIVER	EC_CA	EC_O2	EC_PREG	EC_COG	EC_TSH	EC_HW	EC_CLAUS	EC_BARI	EC_ANCOAG	CONMED_1	CONMED_2
MCT01	1	2	2	29	1	4	4	4	6	3	2	161.5	110.6	130	78	84	1	1	1	1	1		1	2	1	2	2	1	2	2	2	2	2	2	2	2	2	2	2	2	2	2	2	2	2	2	2	9	999
MCT02	1	1	2	46	2	4	1	5	7	3	2	178	99.2	144	102	79	1	1	1	1	1		1	1	1	2	1	1	2	2	2	2	2	2	2	2	2	2	2	2	2	2	2	2	2	2	2	9	8
MCT03	1	1	1	40	2	4	2	7	6	3	999	169.5	88.4	120	76	61	1	1	1	1	1	1	1	1	1	1	2	2	1	2	2	2	2	2	2	2	2	2	2	2	2	2	2	2	2	2	2	1	999
MCT04	1	2	2	52	2	5	1	6	7	3	2	160	71.8	122	80	62	1	1	1	1	1		1	2	1	2	2	2	2	2	2	2	2	2	2	2	2	2	2	2	2	2	2	2	2	2	2	9	1
MCT05	1	2	1	45	2	5	2	6	12	3	1	175.5	84.3	118	78	61	1	1	1	1	1		1	2	1	2	2	2	2	2	2	2	2	2	2	2	2	2	2	2	3	2	2	2	2	2	2	4	999
MCT06	1	1	2	22	2	4	1	3	1	3	999	155.5	76.7	118	70	64	1	1	1	1	1	1	1	1	1	2	1	2	1	2	2	2	2	2	2	2	2	2	2	2	2	2	2	2	2	2	2	6	7
MCT07	1	2	2	26	2	5	1	5	10	3	1	162.5	77.8	108	68	59	1	1	1	1	1		1	2	1	2	2	2	2	2	2	2	2	2	2	2	2	2	2	2	2	2	2	2	2	2	2	4	9
MCT08	1	2	2	51	2	4	1	4	8	3	1	163	106.3	128	90	59	1	1	1	1	1		1	2	1	2	2	2	2	2	2	2	2	1	2	2	2	2	2	2	3	2	2	2	2	2	2	9	1
MCT09	1	2	2	26	2	5	4	6	13	3	1	170	107.7	120	78	76	1	1	1	1	1		1	2	1	2	1	2	2	2	2	2	2	2	2	2	2	2	2	2	2	2	2	2	2	2	2	9	4
MCT10	1	2	1	53	2	4	3	5	10	3	2	175	119.8	132	82	74	1	1	1	1	1		1	2	2	1	2	1	2	2	2	2	2	2	2	2	2	2	2	2	3	2	2	2	2	2	2	1	9
MCT11	1	1	1	24	2	5	1	6	5	3	999	181	110.9	120	81	69	1	1	1	1	1	1	1	1	1	2	1	2	1	2	2	2	2	2	2	2	2	2	2	2	2	2	2	2	2	2	2	1	999
MCT12	1	1	2	26	2	5	1	6	13	2	999	159	83.7	119	72	72	1	1	1	1	1	1	1	1	1	2	1	2	1	2	2	2	2	2	2	2	2	2	2	2	2	2	2	2	2	2	2	9	1
MCT13	1	2	2	49	2	5	2	6	13	2	2	163.5	75.3	104	70	64	1	1	1	1	1		1	2	1	2	2	2	2	2	2	2	2	2	2	2	2	2	2	2	2	2	2	2	2	2	2	9	1
MCT14	1	2	2	46	2	5	3	4	13	3	2	162.5	75.1	108	72	79	1	1	1	1	1		1	1	1	1	1	2	2	2	2	2	2	2	2	2	2	2	2	2	2	1	2	2	2	2	2	9	9
MCT15	1	2	2	26	1	8	1	5	14	2	2	167	75.7	110	79	64		2	1											2	2	2	2	2	2	2	2	2	2	2		2	2	2	2	2	2	6	999
MCT16	1	2	1	34	2	4	2	5	14	3	2	189.5	143.6	121	82	67		1	1											1	2	2	2	2	2	2	2	2	2	2		2	2	2	2	2	2	4	1
MCT17	1	2	2	59	2	5	2	4	12	3	2	160	81	110	71	50		1	1											2	2	2	2	2	2	2	2	2	2	2		2	2	2	2	2	2	999	999
MCT18	1	1	1	49	2	5	1	4	13	3	2	187	140.3	131	99	74		1	1											2	2	2	2	2	2	2	2	2	2	2		2	2	2	2	2	2	1	999
MCT19	1	1	2	53	2	4	7	7	13	3	2	180	88	132	83	64	1	1	1	1	1	1	1	1	1	2	2	1	1	2	2	2	2	2	2	2	2	2	2	2	2	2	2	2	2	2	2	999	999
MCT20	1	2	2	35	2	5	1	4	7	2	1	168	114.4	139	90	76		1	1											2	2	2	2	2	2	2	2	2	2	2		2	2	2	2	2	2	11	2
MCT21	1	1	2	63	2	5	1	5	13	3	2	163.5	51.5	107	62	62	1	1	1	1	1	1	1							2	2	2	2	2	2	2	2	2	2	2	2	2	2	2	2	2	2	1	6
MCT22	1	2	1	58	2	4	3	4	6	3	2	183	90	138	89	65		1	1											2	2	2	2	2	2	2	2	2	2	2		2	2	2	2	2	2	12	12
MCT23	1	1	2	28	2	5	2	6	13	2	1	164.5	62	108	69	65	1	1	1	1	1	1	1							2	2	2	2	2	2	2	2	2	2	2	2	2	2	2	2	2	2	9	9
MCT24	1	1	1	37	2	4	1	6	13	3	2	162	64.2	122	82	75	1	1	1	1	1	1	1							2	2	2	2	2	2	2	2	2	2	2	2	2	2	2	2	2	2	999	999
MCT25	1	1	2	24	2	5	1	5	1	2	2	172	64.3	110	75	53	1	1	1	1	1	1	1							2	2	2	2	2	2	2	2	2	2	2	2	2	2	2	2	2	2	9	6
MCT26	1	1	2	53	2	5	2	5	10	2	2	163.5	66.4	112	71	73	1	1	1	1	1		1							2	2	2	2	2	2	2	2	2	2	2	2	2	2	2	2	2	2	4	2
MCT27	1	2	2	56	2	4	6	3	14	3	2	163.5	93.8	129	85	78															2	2	2	2	1	1	2	2	2	2		1	2	2	2	2	2	4	12
MCT28	1	1	2	62	2	5	5	5	13	3	2	164	60.2	111	68	80	1	1	1	1	1		1							2	2	2	2	2	2	2	2	2	2	2	3	2	2	2	2	2	2	9	9
MCT29	1	1	1	38	2	5	2	6	12	3	2	193	85.2	111	75	65	1	1	1	1	1		1							2	2	2	2	2	2	2	2	2	2	2	2	2	2	2	2	2	2	999	999
MCT30	1	2	2	27	1	6	1	5	6	2	1	169.5	73.9	112	62	68	1	2	1	1	1		1							2	2	2	2	2	2	2	2	2	2	2	2	2	2	2	2	2	2	9	999
MCT31	1	1	2	53	2	5	3	6	12	3	2	166	78.6	117	78	75	1	1	1	1	1		1							2	2	2	2	2	2	2	2	2	2	2	3	2	2	2	2	2	2	1	999
MCT32	1	1	1	24	2	5	1	5	2	3	2	189	81.9	129	81	66		1	1											2	2	2	2	2	2	2	2	2	2	2	3	2	2	2	2	2	2	999	999
MCT33	1	2	2	62	2	5	4	1	6	3	2	157	67.5	128	81	65		1	1											2	2	2	2	2	2	2	2	2	2	2	3	2	2	2	2	2	2	12	12
MCT34	1	1	1	46	2	5	2	6	12	3	2	175.5	85.6	120	81	59		1	1											2	2	2	2	2	2	2	2	2	2	2	3	2	2	2	2	2	2	999	999
MCT35	1	1	2	47	2	5	2	4	12	2	1	160	75	138	92	62	1	1	1	1	1		1							2	2	2	2	2	2	2	2	2	2	2	2	2	2	2	2	2	2	8	9
MCT36	1	1	1	27	2	5	1	6	13	3	2	190	89.9	129	80	62	1	1	1	1	1		1							2	2	2	2	2	2	2	2	2	2	2	3	2	2	2	2	2	2	11	6
MCT37	1	1	1	49	2	5	1	4	8	3	2	186.5	145.1	140	92	74	1	1	1	1	1		1							2	2	2	2	2	2	2	2	2	2	2	3	2	2	2	2	2	2	999	999
MCT38	1	1	2	29	2	5	1	6	9	2	2	173	62.2	109	70	64	1	1	1	1	1		1							2	2	2	2	2	2	2	2	2	2	2	2	2	2	2	2	2	2	12	999
MCT39	1	1	2	27	2	4	1	5	13	2	2	152	44.8	103	62	61	1	1	1	1	1		1							2	2	2	2	2	2	2	2	2	2	2	2	2	2	2	2	2	2	999	999
MCT40	1	1	2	62	2	5	2	6	12	3	1	161.5	110.7	120	81	67	1	1	1	1	1		1							2	2	1	2	2	2	2	2	2	2	2	3	2	2	2	2	2	2	2	12
MCT41	1	1	2	51	2	5	2	6	9	3	2	166	103	123	84	72	1	1	1	1	1		1							2	2	2	2	2	2	2	2	2	2	2	3	2	2	2	2	2	2	12	999
MCT42	1	2	2	48	1	4	2	6	11	2	1	155	96.5	119	81	69	1	1	1	1	1		1							2	2	2	2	2	2	2	2	2	2	2	2	2	2	2	2	2	2	4	4
MCT43	1	1	1	28	2	5	1	5	1	3	2	181.5	74.4	121	83	56	1	1	1	1	1		1							2	2	2	2	2	2	2	2	2	2	2	3	2	2	2	2	2	2	999	999
MCT44	1	1	2	31	2	5	1	6	6	2	2	174	65.3	109	70	58	1	1	1	1	1		1							2	2	2	2	2	2	2	2	2	2	2	2	2	2	2	2	2	2	12	12
[truncated: 36 more columns]

## Sheet: V2ICDXA
Subj_ID	Date	V2_Alc	V2_PA	V2_WT	V2_Waist1	V2_Waist2	V2_Waist3	V2_WaistAvg	V2_SBP_avg	V2_DBP_avg	V2_HR	V2_VO2	V2_VCO2	V2_RQ	V2_REE	V2_IPAQ	UPT	MCT_DOSE	V2_%ANDR	V2_%GYN	V2_ARM_%FAT	V2_ARM_FATMASS	V2_ARM_LEANMASS	V2_ARM_BONEMASS	V2_ARM_TOTALMASS	V2_LEG_%FAT	V2_LEG_FATMASS	V2_LEG_LEANMASS	V2_LEG_BONEMASS	V2_LEG_TOTALMASS	V2_TRU_%FAT	V2_TRU_FATMASS	V2_TRU_LEANMASS	V2_TRU_BONEMASS	V2_TRU_TOTALMASS	V2_TOT_%FAT	V2_TOT_FATMASS	V2_TOT_LEANMASS	V2_TOT_BONEMASS	V2_TOT_TOTALMASS	CONMED_1	CONMED_2	CONMED_3	CONMED_4	CONMED_5	CONMED_6	CONMED_7	CONMED_8	CONMED_9
MCT03	2017-05-24	2	2	87.5	105	104.2	104.8	104.667	118	79	73	297	200	0.67	1987	1.54	3	49	46.8	39.9	29.3	2463	5941	359	8.8	39.1	11339	18393	1108	30.8	42.6	17487	23537	899	41.9	38.5	32333	51682	2874	86.9	1	999	999	999	999	999	999	999	999
MCT06	2017-07-17	2	2	78.1	99.5	99	99	99.1667	123	85	65	231	184	0.8	1588	1.12	2	29	45.5	42	40.3	2871	4250	261	7.4	39.1	40980	17073	918	29	41.9	15096	20896	732	36.7	39.7	29935	45551	2420	77.9	6	7	8	999	999	999	999	999	999
MCT11	2017-07-27	2	2	110.4	104.2	104	104.2	104.133	124	80	66	349	253	0.72	2362	1.54	3	59	45.8	39.4	22.6	2668	9154	503	12.3	36.9	14612	24944	1276	40.8	40.5	19996	29419	992	50.4	36.2	38321	67392	3342	109.1	1	999	999	999	999	999	999	999	999
MCT12	2017-08-23	2	2	85	98.3	98.1	98.3	98.2333	112	80	64	251	176	0.7	1690	1.27	2	35	49.8	46.4	42.7	3976	5046	294	9.3	44.7	13507	16715	846	31.1	46.5	17991	20686	784	39.5	44.5	36307	45368	2335	84	1	2	6	11	11	999	999	999	999
MCT19	2017-11-13	2	2	87.7	114.2	114.5	114.2	114.3	132	80	68	257	173	0.67	1716	1.54	3	43	56.6	42	45.9	3976	4683	315	9	43.7	11176	14402	990	26.6	51.3	23087	21916	814	45.8	46.9	39238	44404	2632	86.3	999	999	999	999	999	999	999	999	999
MCT21	2017-11-30	2	2	51.5	68.3	68.6	68.4	68.4333	108	62	59	206	139	0.67	1379	1.54	3	34	18.3	34.2	29.1	1625	3955	225	5.8	32.2	5502	11576	657	17.7	21.3	5033	18625	427	24.1	25.9	12914	36994	1663	51.6	#REF!	#REF!	#REF!	#REF!	#REF!	999	999	999	999
MCT23	2017-12-14	2	2	62	68.7	68.5	68.7	68.6333	108	68	65	233	155	0.67	1554	1.54	2	39	40.2	42.9	43.1	2829	3728	338	6.9	39.6	8744	13338	962	23	39.6	10568	16135	758	27.5	38.9	22930	36033	2544	61.5	#REF!	#REF!	#REF!	#REF!	#REF!	999	999	999	999
MCT24	2017-12-20	2	2	62.4	76.4	76.2	76.4	76.3333	122	82	75	231	172	0.75	1569	1.54	3	39	18.3	20.9	12.4	931	6589	347	7.9	18.8	4030	17373	1055	22.5	18.6	5108	22344	823	28.3	18.1	11008	49967	2793	63.8	999	999	999	999	999	999	999	999	999
MCT29	2018-01-29	2	2	85.2	88.4	88.3	88.5	88.4	111	74	65	239	197	0.83	1653	1.54	3	41	28.8	26	21.8	2098	7525	479	10.1	23.3	6696	21986	1286	30	26.7	9893	27105	782	37.8	24.6	19602	60006	3019	82.6	999	999	999	999	999	999	999	999	999
MCT25	2018-02-08	2	2	63	70.5	70.3	70.4	70.4	110	64	66	241	185	0.77	1648	1.54	2	41	17.5	30.7	24.4	1438	4461	317	6.2	29.1	6334	15461	1095	22.9	19.7	5767	23469	636	29.9	23.6	14307	46351	2523	63.2	9	6	999	999	999	999	999	999	999
MCT34	2018-02-08	2	2	85.6	97.5	97.3	97.5	97.4333	120	80	59	242	188	0.78	1656	1.54	3	38	40.9	29.8	25.1	2517	7503	534	10.6	27	7057	19093	1324	27.5	37.7	15184	25129	942	41.3	31.8	25726	55244	3453	84.4	999	999	999	999	999	999	999	999	999
MCT32	2018-02-14	2	2	81	77.5	77	77.2	77.2333	130	82	62	332	251	0.76	2261	1.54	3	56	12.4	14.3	12.6	1288	8913	492	10.7	15.9	4226	22268	1298	27.8	14.4	5090	30341	937	36.4	15.1	11574	65249	3226	80	999	999	999	999	999	999	999	999	999
MCT26	2018-02-22	2	2	65.9	91	90.5	90	90.5	94		90	217	163	0.75	1474	1.54	2	37	42.9	43.5	41.8	2840	3953	282	7.1	43.2	9256	12153	800	22.2	41.4	12865	18238	624	31.7	40.9	25795	37241	2142	65.2	4	2	1	999	999	999	999	999	999
MCT35	2018-02-28	2	2	74.5	74.8	74.5	74.7	74.6667	122	82	72	239	162	0.68	1600	1.54	2	40	40.6	46	41.8	3266	4553	367	8.2	45.6	11994	14335	934	27.3	38.5	12686	20244	839	33.8	40.6	28770	42154	2831	73.8	8	9	11	8	11	8	1	6	6
MCT28	2018-02-28	2	2	59.6	76.8	77	76.8	76.8667	118	88	84	245	213	0.87	1713	1.54	3	43	19.1	25.7	26.1	1483	4203	370	6.1	25.1	4524	13481	1059	19.1	19.1	5272	22304	890	28.5	21.9	12111	43121	2980	58.2	9	9	1	6	6	3	999	999	999
MCT37	2018-03-05	2	2	145.6	144	143.6	143.2	143.6	118	92	77	378	277	0.73	2560	1.54	3	64	64	49.6	44.6	7089	8795	612	16.5	45.2	20892	25330	1554	47.8	58.1	40449	29171	1206	70.8	50.9	69776	67359	3973	141.1	999	999	999	999	999	999	999	999	999
MCT36	2018-03-12	2	2	91	84	84	83.8	83.9333	118	78	68	340	249	0.73	2306	1.54	3	57	8.9	18.4	13.3	1608	10495	526	12.6	20.2	6346	25011	1330	32.7	11.9	4582	34002	902	39.5	15.6	13499	73194	3404	90.1	11	1	999	999	999	999	999	999	999
MCT31	2018-03-15	2	2	78.7	86	85.5	85.7	85.7333	118	72	76	240	167	0.7	1614	1.54	3	40	42.6	42.4	41.9	3624	5031	274	8.9	42.7	11911	15988	796	28.7	41.9	14913	20673	653	36.2	41.2	31314	44770	2172	78.3	1	999	999	999	999	999	999	999	999
MCT41	2018-03-29	2	2	102.1	112	112.4	112.5	112.3	110	80	68	235	172	0.73	1594	1.54	2	40	58.5	52.1	53.6	6043	5234	375	11.7	50.8	17134	16624	992	34.8	54.1	26197	22204	896	49.3	51.6	50332	47248	2943	100.5	8	999	999	999	999	999	999	999	999
MCT38	2018-04-11	2	2	65.5	73	72.8	73	72.9333	118	70	68	260	194	0.75	1766	1.54	2	44	21	26.3	25.8	1638	4699	303	6.6	24.3	5394	16797	896	23.1	23.4	6913	22629	718	30.3	23.7	14762	47472	2470	64.7	12	999	999	999	999	999	999	999	999
MCT42	2018-04-30	2	2	97.2	94	93.6	93.6	93.7333	118	82	64	233	177	0.76	1590	1.54	2	37	52.4	57.2	52.1	2609	2402	155	5.2	57.6	9767	7186	430	17.4	51.2	12326	11726	379	24.4	52.4	49664	45151	2461	97.3	4	4	1	6	6	999	999	999	999
MCT44	2018-04-30	2	2	65.6	72.3	72.3	72.5	72.3667	98	72	53	221	158	0.71	1490	1.54	2	34	19.6	31.9	23.2	754	2493	163	3.4	29.7	3434	8135	499	12.1	20.9	2983	11269	381	14.6	24.8	15444	46849	2625	64.9	12	12	1	6	999	999	999	999	999
MCT39	2018-05-10	2	2	44.6	63.5	63	63.3	63.2667	100	62	72	155	140	0.9	1094	1.54	2	27	23	36.3	27.9	627	1623	110	2.4	36.3	2828	4957	307	8.1	25	2355	7067	242	9.7	28.9	12392	30542	1778	44.7	999	999	999	999	999	999	999	999	999
[truncated: 2 more columns]

## Sheet: V3FSIVGTT
Subj_ID	Date	UPT	V3_Alc	V3_PA	V3_FAST	V3_NO_DM_MED	V3_WT	V3_SBP	V3_DBP	V3_HR	TEE	Daily_MCT_Dose	Total_MCT_Dose	V3GLUC_A1_Time(neg20)	V3GLUC_A1_Time(neg15)	V3GLUC_A1_Time(neg10)	V3GLUC_A1_Time(neg5)	V3GLUC_A1_Time1	V3GLUC_A1_Time2	V3GLUC_A1_Time3	V3GLUC_A1_Time4	V3GLUC_A1_Time5	V3GLUC_A1_Time6	V3GLUC_A1_Time8	V3GLUC_A1_Time10	V3GLUC_A1_Time12	V3GLUC_A1_Time14	V3GLUC_A1_Time16	V3GLUC_A1_Time19	V3GLUC_A1_Time22	V3GLUC_A1_Time25	V3GLUC_A1_Time30	V3GLUC_A1_Time40	V3GLUC_A1_Time50	V3GLUC_A1_Time60	V3GLUC_A1_Time70	V3GLUC_A1_Time80	V3GLUC_A1_Time90	V3GLUC_A1_Time100	V3GLUC_A1_Time110	V3GLUC_A1_Time120	V3GLUC_A1_Time140	V3GLUC_A1_Time160	V3GLUC_A1_Time180	V3GLUC_A2_Time(neg20)	V3GLUC_A2_Time(neg15)	V3GLUC_A2_TIME(neg10)	V3GLUC_A2_Time(neg5)	V3GLUC_A2_Time1
MCT03	42880	3	2	2	1	1	88.1	116	83	71	3060	46	1932	92.4	92.6	94.8	92.6	299	253	231	227	216	211	203	191	188	186	179	174	165	157	148	136	123	118	109	101	86.8	80.5	82.9	83	82.7	84.6	85.8	94.5	90.8	93.9	93.5	303
MCT06	42936	2	2	2	1	1	78.1	125	82	67	1779	27	1134	101	97.9	98.1	99	319	295	275	271	269	258	248	238	221	225	223	220	202	216	188	163	152	142	136	120	118	80.7	105	96.2	93.4	80.4	71.3	96.1	99.2	97.1	100	325
MCT11	42950	3	2	2	1	1	112.9	118	82	66	3637	55	2310	103	102	103	105	246	251	256	251	233	237	224	220	203	194	188	178	170	160	131	78	57.7	63.9	82.2	88.7	82.2	84.9	88.4	88.5	89.7	95.9	79.2	100	101	99.7	101	254
MCT12	42971	2	2	2	1	1	85	110	75	66	2146	32	1344	65.3	64.2	65.4	67.4	204	197	207	191	185	188	182	170	173	153	149	146	113	102	96.9	63.6	57.6	51.1	53	62.8	63.6	61.7	68.6	76.2	69.5	74.3	75.7	65.1	64.8	64.7	66.5	211
MCT19	43059	3	2	2	1	1	88.7	142	90	70	2643	40	1680	95.1	98.6	103.6	101.1	220	198	181	189	193	196	192	175	186	176	168	165	156	146	138.1	121	98.8	86.1	82.9	79.8	69.8	71.1	74.3	75.1	73.3	72.2	71.2	94.9	97.5	107	99.1	211
MCT21	43073	3	2	2	1	1	52.5	108	62	64	2124	32	1344	93.2	109	103	94.6	239	223	191	199	221	154	147	143	156	141	139	142	156	131	99.1	78.1	67.9	69.2	49.3	55.7	60.3	76.5	78.3	78.1	76.3	92.1	86.3	96.7	101	96.9	88.2	233
MCT23	43087	2	2	2	1	1	62.3	102	62	67	2393	36	1512	80.6135	83.0234	82.0169	87.6173	174.133	209.267	205.593	223.419	204.014	206.821	196.276	198.79	181.701	175.977	167.474	153.929	144.719	137.158	118.024	87.9853	77.5432	75.1492	75.2217	81.7791	73.25	75.3551	75.76	68.8476	73.6015	76.0371	77.9902	80.831	83.085	81.6986	86.6801	172.642
MCT24	43090	3	2	2	1	1	62.6	120	82	77	2416	36	1512	72.8915	77.2737	78.1087	80.5826	275.235	261.778	239.381	233.436	190.686	186.893	182	184.889	165.696	158.915		150.312	120.427	111.632	97.4858	65.4907	52.1845	55.2112	66.203	78.7412		74.1942	69.8953	70.7355	70.7493	73.4873	76.6888	73.4848	78.2287	77.898	80.7968	273.436
MCT25	43146	2	2	2	1	1	63.2	110	60	62	2538	38	1596	71.9512	72.561	75.6098	76.2195	183.537	187.195	180.488	169.512	165.854	167.683	160.976	159.756	156.707	151.829	150	143.902	137.805	132.317	108.537	68.2927	53.8415	48.5366	47.9878	53.4756	56.0976	62.1951	62.8049	61.5854	63.4146	66.4634	65.8537	70.7317	71.9512	73.7805	73.7805	179.268
MCT26	43157	3	2	2	1	1	67	118	70	71	2270	37	1554	113.275	103.547	120.633	126.921	307.806	314.108	295.278	289.671	275.668	247.228	201.71	270.629	245.745	266.267	245.518	250.936	210.227	237.635	193.167	140.547	141.35	132.062	116.7	130.765	81.3931	91.8831	99.1629	98.2929	91.7335	94.839	83.6108	114.072	104.444	121.122	126.487	308.919
MCT28	43160	3	2	2	1	1	59.9	118	82	74	2638	43	1806	82.6513	82.716	84.5863	84.321	225.888	220.209	205.52	204.276	189.722	181.889	186.744	180.135	173.351	169.751	165.364	172.392	153.737	157.339	73.9932	71.851	72.8461	83.8214			68.567	72.453	74.5258	73.8637	77.6336	75.259	82.8164	81.6416	83.1227	84.026	84.705	224.976
MCT29	43136	3	2	2	1	1	85	120	76	62	2545.62	38	1596	77.8802	71.806	118.962	103.589	269.061	281.699	239.375	256.231	150.823	211.555	204.063	238.174	192.381	160.985	195.252	149.949	106.951	124.419	104.414	77.1341	63.7595	66.8367	77.9235	75.0678	61.9844	86.5651	111.591	116.657	126.902	118.722	137.499	78.2356	72.08	120.745	103.059	267.988
MCT31	43180	3	2	2	1	1	78.4	119	64	73	2486	40	1680	92.6381	96.2207	97.6896	103.778	202.48	224.237	240.517	231.459	219.473	205.506	205.253	228.135	211.283	192.6	186.903	178.131	159.756	157.771	111.309	69.3423	49.8477	57.2329	55.7815	68.1661	72.8094	70.435	73.7045	74.7728	85.1206	85.5657	88.1909	94.293	95.6081	96.6669	105.768	202.494
MCT32	43152	3	2	2	1	1	80.5	128	80	65	3482	56	2352	76.9533	99.8268	90.4193	97.5942	208.159	190.364	215.445	189.096	170.554	192.599	200.235	201.606	184.644	219.471	209.127	218.385	175.304	139.705	159.629	131.217	75.0447	72.7914	72.3185	94.0757	71.8898	109.163	114.657	98.2012	96.0384	113.548	99.9421	78.472	99.9987	90.7573	97.5539	205.786
MCT34	43143	3	2	2	1	1	85.5	120	82	62	2550	38	1596	98.3	88.4	89.4	90.2	319	281	250	245	227	232	224	204	194	215	169	146	130	134	87.6	73.8	51.9	50.8	51.4	64.6	81	74.3	73.4	81.8	75.2	88	84.4	93.1	90.8	91.6	92.3	308
MCT35	43167	1	2	2	1	1	72.9	118	82	77	2464	40	1680	107.529	101.955	92.8995	115.099	269.69	256.29	273.645	275.453	275.745	249.692	269.397	274.923	258.869	249.469	276.159	283.992	216.949	201.784	141.826	91.3974	79.3222	70.701	74.0487	79.8921	68.3091	73.5057	82.3644	83.2578	92.7834	84.7902	100.509	107.063	101.425	91.1384	115.269	271.453
MCT36	43181	3	2	2	1	1	90.9	119	76	54	3551	53	2226	85.5224	88.6659	93.4442	107.26	187.332	195.043	197.224	215.625	199.02	200.071	199.813	202.862	194.549	199.819	201.784	191.082	184.679	176.639	151.964	90.5032	69.7109	71.6808	71.4513	73.7424	70.8939	77.458	82.7052	80.6103	90.0095	90.9449	102.931	85.1647	87.6671	93.2853	106.562	185.074
MCT37	43174	3	2	2	1	1	145.1	130	88	70	3942	64	2688	123.959	142.832	126.058	117.554	386.981	307.15	339.55	374.609	300.691	346.383	301.238	274.58	281.042	299.058	262.534	304.853	242.532	233.028	242.278	194.732	174.399	151.285	107.299	116.635	91.8985	68.9956	71.1527	80.662	86.4994	90.2377	90.8855	123.197	142.757	126.22	118.677	385.169
MCT38	43208	2	2	2	1	1	64.4	108	64	60	2720	44	1848	74.803	75.977	83.1278	82.4468	148.629	140.534	150.115	154.615	155.376	158.815	172.28	181.742	172.835	167.363	165.707	162.66	143.187	137.091	131.811	116.475	107.519	109.47	89.5915	95.3548	76.265	75.4451	76.6083	84.5349	83.3301	87.9618	91.1486	74.4738	75.7665	82.4188	81.5611	148.82
MCT39	43234	2	2	2	1	1	44.8	100	62	68	1685	27	1134	74.0295	84.3282	85.8318	81.281	265.701	236.408	223.919	223.155	185.921	180.969	156.496	167.045	160.87	164.324	154.458	159.904	142.292	138.257	122.105	105.306	86.5982	81.9002	74.0415	78.2851	65.1969	68.1391	70.0402	72.2164	74.7296	83.217	84.3446	75.9386	84.3909	85.07	81.2391	257.367
MCT42	43229	2	2	2	1	1	97	105	85	69	2449	40	1680	66.3389	71.0187	74.049	82.0543	159.361	159.706	209.486	221.44	205.995	211.501	201.368	205.819	187.01	192.902	171.929	175.417	126.603	124.25	107.38	63.3712	48.1667	27.1221	33.5432	57.9804	54.706	60.1868	66.4017	69.9749	62.6849	66.3798	70.2393	71.1925	70.672	70.7069	81.6525	161.211
MCT44	43227	2	2	2	1	1	66	118	72	66	2295	34	1428	80.8983	81.0633	84.5644	90.373	136.245	172.674	176.164	187.724	159.188	161.671	171.167	172.452	179.377	177.651	180.456	182.825	157.838	157.509	145.687	96.179	76.9435	81.3186	74.3551	79.6927	72.3068	81.4588	77.5583	86.3784	88.2646	88.1133	90.9553	80.823	81.4072	83.6499	89.2844	135.432
[truncated: 252 more columns]

## Sheet: V8ICDXA
Subj_ID	Date	V8_Alc	V8_PA	UPT	V8_WT	V8_Waist1	V8_Waist2	V8_Waist3	V8_WaistAvg	V8_SBP_avg	V8_DBP_avg	V8_HR	V8_VO2	V8_VCO2	V8_RQ	V8_REE	V8_IPAQ	V8_%ANDR	V8_%GYN	V8_ARM_%FAT	V8_ARM_FATMASS	V8_ARM_LEANMASS	V8_ARM_BONEMASS	V8_ARM_TOTALMASS	V8_LEG_%FAT	V8_LEG_FATMASS	V8_LEG_LEANMASS	V8_LEG_BONEMASS	V8_LEG_TOTALMASS	V8_TRU_%FAT	V8_TRU_FATMASS	V8_TRU_LEANMASS	V8_TRU_BONEMASS	V8_TRU_TOTALMASS	V8_TOT_%FAT	V8_TOT_FATMASS	V8_TOT_LEANMASS	V8_TOT_BONEMASS	V8_TOT_TOTALMASS	CONMED_1	CONMED_2	CONMED_3	CONMED_4	CONMED_5	CON MED_6
MCT03	2017-06-27	2	2	3	86.3	98.5	98.8	98.6	98.6333	118	81	73	266	179	0.67	1778	1.54	48	39.5	29.7	2514	5963	359	8.8	37.7	29767	18559	1109	30.9	43.1	17274	22824	886	41	38.5	32043	51209	2867	86.1	1	999	999	999	999	999
MCT06	2017-08-23	2	2	2	80.7	101.5	101.4	101.5	101.467	110	74	72	231	167	0.72	1560	1.12	45.4	42.9	42.1	3270	4492	273	8	39.2	11262	17465	922	29.6	42.5	15471	20891	755	37.1	39.8	30865	46738	2534	80.1	6	7	8	6	999	999
MCT11	2017-09-07	2	2	3	112.5	105.5	105.4	105.5	105.467	120	70	62	365	279	0.76	2494	1.54	45.4	38.5	24.6	3010	9248	510	12.8	36.6	14801	25587	1275	41.7	40.4	20609	30457	1035	52.1	36.3	39445	69104	3381	111.9	#REF!	11	#REF!	#REF!	#REF!	999
MCT12	2017-09-28	2	2	2	85	93.9	94	93.9	93.9333	110	72	82	262	213	0.81	1806	1.12	46.8	46.4	42.4	4020	5169	301	9.5	43.2	13334	16667	848	30.8	43.6	17189	51466	775	39.4	42.2	35347	46147	2333	83.8	#REF!	#REF!	#REF!	#REF!	999	999
MCT19	2018-01-08	2	2	3	88.1	116.5	117	116	116.5	140	78	60	243	190	0.78	1666	1.54	57.3	45.4	46.2	3970	4619	314	8.9	45.2	11728	14200	990	26.9	52.2	23510	21559	808	45.9	47.8	40201	43879	2620	86.7	11	#REF!	#REF!	#REF!	#REF!	999
MCT21	2018-01-12	2	2	3	51.2	80.2	79.5	79.5	79.7333	118	66	66	198	162	0.82	1371	1.54	19.6	32.8	28.5	1615	4051	225	5.9	31.3	5461	11987	663	18.1	21.7	4957	17884	407	23.2	25.8	12765	36696	1637	51.1	#REF!	#REF!	#REF!	#REF!	#REF!	999
MCT23	2018-01-24	2	2	2	63.5	72.6	72.4	72.5	72.5	110	68	72	210	156	0.74	1429	1.54	41.7	41.9	43.6	2873	3716	348	6.9	39.5	8728	13356	970	23.1	40.2	11026	16393	775	28.2	39.2	23430	36322	2595	62.3	11	6	2	999	999	999
MCT24	2018-01-29	2	2	3	65.5	80	79.8	79.9	79.9	122	82	79	251	198	0.79	1722	1.54	17.1	20.4	13.3	1033	6751	353	8.1	18.7	4093	17756	1065	22.9	18.1	5155	23307	813	29.3	17.9	11204	51404	2792	65.4	999	999	999	999	999	999
MCT29	2018-03-05	2	2	3	84.3	92	92	92	92	124	76	63	272	226	0.83	1882	1.54	31.2	27.6	23.4	2319	7612	488	10.4	24.8	7211	21827	1273	30.3	29.1	10570	25775	788	37.1	26.4	21042	58653	3019	82.7	999	999	999	999	999	999
MCT25	2018-03-19	2	2	2	64.6	73	73.2	73	73.0667	102	62	54	235	185	0.79	1614	1.54	16.5	30.2	25	1517	4552	319	6.4	28.8	6620	16402	1085	24.1	18	5234	23812	606	29.7	22.9	14146	47756	2472	64.4	9	6	999	999	999	999
MCT34	2018-03-19	2	2	3	86.9	94.6	94.5	94.6	94.5667	130	90	62	273	212	0.78	1868	1.54	42	31.6	25.4	2546	7498	520	10.6	27.7	7348	19201	1307	27.9	38.8	16017	25238	954	42.2	32.6	26918	55556	3416	85.9	999	999	999	999	999	999
MCT32	2018-03-29	2	2	3	81	77	77.1	76.8	76.9667	118	78	56	267	204	0.76	1824	1.54	9.3	12.3	10.3	1078	9396	501	11	13.8	3732	23282	1315	28.3	11.8	4186	31242	949	36.4	12.8	9962	67690	3271	80.9	999	999	999	999	999	999
MCT26	2018-04-05	2	2	3	66.4	77	76	76	76.3333	120	78	62	217	152	0.7	1458	1.54	39.3	43	43.6	1472	1904	140	3.5	43.6	9328	12046	800	22.2	38.7	12353	19575	601	32.5	39.7	25347	38448	2117	65.9	4	2	1	999	999	999
MCT28	2018-04-05	2	2	3	60.2	79.3	79.5	79.3	79.3667	118	80	78	218	135	0.62	1438	1.54	19.2	27.5	28	803	2065	189	3.1	26	2310	6581	514	9.4	19.4	2775	11553	464	14.8	22.9	12825	43154	2985	59	9	9	1	6	6	3
MCT35	2018-04-12	2	2	2	76.3	79.7	79.5	79.7	79.6333	118	76	59	225	194	0.86	1573	1.54	38.5	43.4	40.8	1491	2168	167	3.8	43	5766	7634	463	13.9	36.9	6179	10545	422	17.1	38.7	27511	43555	2799	73.9	8	9	11	1	6	8
MCT37	2018-04-19	2	2	3	144.4	139	138.7	139	138.9	140	102	66	373	298	0.8	2565	1.54	64.4	49	45.7	3694	4392	318	8.4	44.9	10601	12984	786	24.4	58.1	21353	15382	585	37.3	50.9	70393	67931	4024	142.3	999	999	999	999	999	999
MCT36	2018-04-26	2	2	3	92.7	86.2	86	86.2	86.1333	126	78	68	386	303	0.78	2648	1.54	10.1	19.3	13	784	5265	249	6.3	20.4	3126	12165	654	15.9	12.8	2636	17885	478	21	16.4	14503	73814	3411	91.7	11	1	999	999	999	999
MCT31	2018-04-26	2	2	3	78.1	86.5	86	86.2	86.2333	118	80	67	373	298	0.8	2565	1.54	43.5	43.9	44.3	1917	2408	146	4.5	44.4	6175	7724	399	14.3	42.5	7235	9781	296	17.3	42.4	32084	43552	2144	77.8	1	999	999	999	999	999
MCT38	2018-05-23	2	2	2	62.5	71	70.7	70.8	70.8333	110	64	64	236	176	0.74	1603	1.54	18.3	27.1	26.8	845	2310	157	3.3	25.7	2810	8104	444	11.4	21.9	3000	10677	337	14	23.5	14147	46016	2470	62.6	12	999	999	999	999	999
MCT39	2018-06-04	2	2	2	45.1	67	67.2	67	67.0667	112	72	68	160	134	0.83	1113	1.54	22.2	33.6	29.5	669	1599	111	2.4	34.1	2640	5096	302	8	23.1	2270	7575	235	10.1	27.6	11961	31360	1774	45.1	999	999	999	999	999	999
MCT42	2018-06-14	2	2	2	97.9	91	90.5	91	90.8333	118	84	66	217	171	0.79	1488	1.54	56.4	56.5	53.2	2677	2355	155	5.2	56.6	9536	7300	407	17.2	51.6	12484	11727	366	24.6	52.4	49452	44933	2425	96.8	4	4	1	6	6	999
MCT44	2018-06-14	2	2	2	63.3	73.5	74	73.5	73.6667	120	76	64	244	177	0.72	1650	1.54	18.1	29.5	22.9	722	2423	161	3.3	28.4	3194	8041	498	11.7	19.3	2740	11439	381	14.6	23.4	14255	46680	2621	63.6	12	12	1	6	999	999

## Sheet: V9FSIVGTT
Subj_ID	Date	UPT	V9_Alc	V9_PA	V9_FAST	V9_NO_DM_MED	HT	V9_WT	V9_BMI	V9_SBP_AVG	V9_DBP_AVG	V9_HR	V9_MCT_COMP	V9_CHOL	V9_HDL	V9_LDL	V9_TG	V9GLUC_A1_Time(neg20)	V9GLUC_A1_Time(neg15)	V9GLUC_A1_Time(neg10)	V9GLUC_A1_Time(neg5)	V9GLUC_A1_Time1	V9GLUC_A1_Time2	V9GLUC_A1_Time3	V9GLUC_A1_Time4	V9GLUC_A1_Time5	V9GLUC_A1_Time6	V9GLUC_A1_Time8	V9GLUC_A1_Time10	V9GLUC_A1_Time12	V9GLUC_A1_Time14	V9GLUC_A1_Time16	V9GLUC_A1_Time19	V9GLUC_A1_Time22	V9GLUC_A1_Time25	V9GLUC_A1_Time30	V9GLUC_A1_Time40	V9GLUC_A1_Time50	V9GLUC_A1_Time60	V9GLUC_A1_Time70	V9GLUC_A1_Time80	V9GLUC_A1_Time90	V9GLUC_A1_Time100	V9GLUC_A1_Time110	V9GLUC_A1_Time120	V9GLUC_A1_Time140	V9GLUC_A1_Time160	V9GLUC_A1_Time180	V9GLUC_A2_Time(neg20)
MCT03	42922	3	2	2	1	3	169.5	87	30.2817	119	81	72	98.5	175	56	97	110	118	107	108	107	286	267	253	246	237	232	219	215	208	202	204	197	197	192	167	133	105	95.8	91.3	94.2	91.9	95	100	102	105	106	106	121
MCT06	42978	2	2	2	1	3	155.5	79.6	32.9194	120	80	69	39.5	216	56	144	82	97.1	96	93.8	96.3	312	263	238	233	231	211	216	207	194	196	190	178	183	174	164	126	114	101	89.3	82.7	80.1	72.9	66.7	67.1	60.3	63.2	61.3	97.8
MCT11	42992	3	2	2	1	3	181	112.8	34.4312	120	78	68	113	226	43	159	118	75.3	77.1	76.3	76.7	214	204	199	193	181	179	168	168	151	152	144	139	138	130	108	77.6	65.3	49.2	55.6	61.2	63.6	60.4	65.1	63.8	63.1	70.1	69.5	78.1
MCT12	43010	2	2	2	1	3	159	83.5	33.0288	110	78	72	74.4	240	37	168	177	60.1	60.6	58.1	60.1	190	181	190	175	171	173	174	173	159	153	153	130	113	105	91.5	59.2	46.2	40.1	37.3	33.4	41	43.2	47.3	51.6	55.1	55.5	55.8	60.3
MCT19	43111	3	2	2	1	3	180	86.7	26.7593	153.5	89	63	89.2	114	52	44	90	73.1	72.7	77	83.6	251	234	234	217	214	211	217	211	176	161	181	160	123	117	89.4	75.3	69.6	72.2	98	72.3	74.1	68.5	66.9	66.7	68	75.9	80.1	69.6
MCT21	43117	3	2	2	1	3	163.5	51.4	19.2277	114	68	70	77.5	155	58	72	127	93.2	94.1	95.3	92.6	234	227	217	203	195	183	180	175	165	166	145	151	148	161	144	97.6	88.2	80.1	71.8	75.5	80.5	71.6	86.1	85.2	74.6	77.1	78.3	96.9
MCT23	43131	2	2	2	1	3	164.5	63.2	23.3553	114	86	78	94.9	206	47	142	83	89.3	93.6	96.3	94.3	222	252	243	244	214	223	217	215	194	182			144	155	138	109	59.7	31.9	19.8	25.9	22.1	29.9	43.7	50.8	50.3	58.3	70.5	90.2
MCT24	43132	3	2	2	1	3	162	65.3	24.8819	130	88	76	90.3	181	81	91	43	74.3	76.9	86.1	84.7	261	252	222	193	122	154	153	144	128	134	124	118	109	113	92.8	68.4	54.1	33.5	53.4	53.8	48.2	51.5	48.1	52.2	62.6	66.8	67.8	75.8
MCT25	43185	2	2	2	1	3	172	64.8	21.9037	100	60	57	98.3	172	78	79	76	77.7066	75.8853	75.8853	75.2782	114.739	134.165	143.879	118.381	142.057	146.307		133.558	145.093	135.987	132.951	125.666	118.988	109.275	100.169	58.8263	45.0455	38.2462	46.3204	53.4233	62.5295	59.6155	64.9578	66.7791	68.6003	70.4216	69.8145	76.4924
MCT26	43199	3	2	2	1	3	163.5	67	25.0634	116	72	67	83.4	206	70	119	84	90.4537	84.1158	89.9022	90.0247	194.935	180.883	188.316	197.373	175.537	183.58	179.494	193.29	188.717	182.275	177.709	174.809	177.384	160.256	132.088	101.944	72.3579	64.6348	66.1778	66.5058	55.2028	60.5624	65.0281	70.5452	71.5006	70.7221	70.3075	89.535
MCT28	43202	3	2	2	1	3	164	61	22.68	120	74	84	94.4	183	50	117	81	99.4987	96.599	107.347	111.698	294.291	274.319	260.606	261.35	240.903	227.571	226.017	216.332	213.456	210.2	211.369	216.472	196.533	187.737	161.863	112.436	105.396	99.515	102.44	112.677	80.7111	80.3983	77.4674	82.0962	85.3765	96.3836	105.268
MCT29	43173	3	2	2	1	3	193	85.6	22.9805	118	68	71	118.3	196	40	145	55	93.0011	111.494	90.0507	92.3141	274.301	249.609	249.741	249.012	183.614	238.665	212.595	219.515	207.307	161.705	192.202	146.462	142.599	101.778	104.186	73.3619	55.5115	55.4831	60.2921	83.6879	61.1966	90.4439	87.9424	76.6916	95.6278	82.3443	105.291	92.9013
MCT31	43222	3	2	2	1	3	166	78.8	28.5963	109	67	81	79	252	52	173	133	91.574	89.3931	93.9873	97.5301	313.223	312.596	252.265	268.555	235.999	220.426	211.446	203.156	197.565	196.33	191.105	187.025	137.915	136.666	111.45	62.7092	57.7036	61.8388	67.1781	79.6243	60.0466	67.124	70.9807	75.9298	80.5078	87.4676	86.4274	92.25
MCT32	43194	3	2	2	1	3	189	82.1	22.9837	122	80	69	57.9	156	68	74	72	80.2083	78.3345	90.0491	89.8127	146.885	169.146	166.541	179.501	190.736	183.045	194.313	183.115	178.997	180.338	161.77	162.639	138.611	133.729	93.7855	39.1991	34.2388	45.4901	60.6826	76.1388	66.9051	73.2372	70.8355	76.8089	91.6404	102.083	95.2981	78.9096
MCT34	43187	3	2	2	1	3	175.5	86.2	27.9868	120	80	66	71.2	211	54	146	53	90.8757	91.6304	97.0505	95.0959	334.377	267.98	260.758	242.575	234.521	219.747	218.923	198.963	189.954	166.271	146.456	147.537	134.148	128.655	94.9246	71.7815	55.2743	57.4112	62.7252	82.722	70.4199	75.0832	73.1744	75.7153	79.0898	92.7216	82.2722	87.9222
MCT35	43209	2	2	2	1	3	160	74.2	28.9844	120	82	71	99.9	196	62	124	51	102.202	97.3728	95.9159	105.735	229.238	230.375	241.848	246.483	237.329	235.453	243.764	229.281	227.584	230.87	235.448	228.946	209.7	168.62	160.36	95.5143	85.1691	72.0692	76.0234	87.6934	74.7576	78.5388	77.9256	81.8113	86.4463	91	97.6075	101.044
MCT36	43223	3	2	2	1	3	190	92.44	25.6066	130	80	78	101.1	186	83	95	39
MCT37	43215	3	2	2	1	3	186.5	144.3	41.4867	120	72	74	80.1	201	34	145	112	101.075	95.1345	93.5664	105.792	307.815	310.913	295.403	287.602	277.184	261.514	258.314	253.031	222.88	240.749	221.224		227.216	224.964	183.603	150.598	132.72	118.123	107.803	100.033	80.008	72.7484	69.6061	67.4978		69.1857	76.8314	100.564
MCT38	43250	2	2	2	1	3	173	62.9	21.0164	108	62	76	99.1	168	87	73	39	75.1014	71.0804	66.1358	45.649	234.826	227.964	220.198	221.741	139.031	180.563	176.363	168.313	186.724	155.144	158.23	180.091	134.015	165.017	135.026	113.711	88.7701	96.514	91.8337	78.7147	57.7645	60.98	67.6675	77.831	83.7768	83.1795	82.3788	74.7884
MCT39	43258	2	2	2	1	3	152	44.4	19.2175	108	70	82	92.2	135	51	77	36	77.2032	79.1152	79.2777	82.3087	254.822	236.144	228.289	219.882	188.592	171.445	175.36	161.524	158.493	147.441	138.712	134.908	110.313	102.988	97.7286	62.4662	48.1353	42.0918	62.9361	63.1024	53.7035	65.5117	65.3887	69.0987	75.6042	86.4906	83.857	77.2293
MCT42	43271	2	2	2	1	3	155	96.7	40.2497	121	70	74	112.4	243	52	175	81	74.2974	81.6361	86.7282	86.0627	267.07	257.753	262.928	264.227	249.247	225.026	226.969	225.036	209.529	197.661	189.746	163.596	139.569	130.841	114.805	70.5057	48.2245	39.2215	44.2572	57.1665	68.4482	69.0652	76.7957	89.2115	78.2829	76.0727	77.4088	74.4238
MCT44	43269	2	2	2	1	3	174	63.6	21.0067	110	70	64	98.9	195	82	103	51	109.501	103.736	104.178	114.61	331.233	224.998	238.122	266.527	246.638	220.96	244.838	228.25	199.034	195.242	183.333	189.895	177.456	187.757	167.692	103.074	70.339	73.3503	80.2216	91.559	94.411	97.0894	98.0597	112.109	107.623	104.429	124.201	107.096
[truncated: 256 more columns]

## Sheet: minmod
Subj_id	AIRgv3	DIv3	SIv3	Sgv3	GBv3	IBv3	P(2)v3	P(3)v3	G(0)v3	GEZIv3	Beta-Cell functionv3	Insulin Resistancev3	Rsquaredv3	AIRgv9	DIv9	SIv9	Sgv9	GBv9	IBv9	P(2)v9	P(3)v9	G(0)v9	GEZIv9	Beta-Cell functionv9	Insulin Resistancev9	Rsquaredv9
MCT11	430.54	1034	2.4016	0.019681	91.394	7.984	0.1233	2.9613e-05	256.16	0.017764	101.23	1.8017	97.87	794.92	1227.4	1.544	0.017255	73.931	17.1	0.06155	9.5034e-06	186.06	0.014614	563.17	3.1215	99.19
MCT12	2432.6	2377.9	0.97752	0.033868	70.037	13.337	0.067514	6.5996e-06	238.35	0.032564	682.3	2.3064	98.19	2524.5	3921.7	1.5535	0.027271	68.444	20.139	0.032878	5.1075e-06	247.67	0.024142	1331.7	3.4034	98.62
MCT06	367.92	588.04	1.5983	0.011393	86.025	4.009	0.0084659	1.3531e-06	245.6	0.010753	62.681	0.85154	98.56	428	742.88	1.7357	0.0065935	77.731	4.884	0.028388	4.9273e-06	207.59	0.0057458	119.36	0.93738	99.29
MCT03	1393.7	4485.9	3.2186	0.013451	89.294	9.215	0.017162	5.524e-06	220.8	0.010485	126.17	2.0317	99.27	379.21	592.94	1.5636	0.014897	109.19	6.661	0.056111	8.7735e-06	237.96	0.013855	51.915	1.7958	99.17
MCT19	567.9	1548.8	2.7272	0.0051181	87.5	4.7	0.037594	1.0252e-05	190.15	0.0038364	69.061	1.0154	99.28	514.1	2698.7	5.2493	0.033721	77.4	2.1	0.22309	0.0001171	302.5	0.032619	52.5	0.40133	96.34
MCT21	223.17	1380.9	6.1877	0.025352	91.637	2.377	0.031606	1.9557e-05	183.58	0.023881	29.882	0.53783	95.47	132.57	335.48	2.5305	0.01145	86.719	1.628	0.047304	1.197e-05	182.88	0.011038	24.709	0.34859	96.29
MCT25	269.33	1332.6	4.9478	0.015341	69.131	1.478	0.057438	2.8419e-05	183.44	0.014609	86.785	0.25229	98.39	168.33	931.57	5.5341	0.021208	72.091	1.066	0.070378	3.8948e-05	169.45	0.020618	42.213	0.18975	97.22
MCT34	269.33	2876.9	10.682	0.045944	87.981	1.478	0.029025	3.1004e-05	296.11	0.044365	21.299	0.32108	97.59	177.46	1591.9	8.9701	0.056333	87.969	1.062	0.030135	2.7031e-05	282.61	0.05538	15.312	0.23067	97.75
MCT23	732.13	1933.6	2.6411	0.021151	80.358	4.668	0.067433	1.781e-05	229.83	0.019918	96.813	0.9262	99.47	598.56	1206.3	2.0154	0.028723	82.331	3.577	0.049927	1.0062e-05	274.67	0.028002	66.614	0.72716	96.35
MCT28	1416.6	540.22	0.38136	0.023649	83.695	5.247	0.506	1.9297e-05	188.93	0.023449	91.274	1.0843	87.92	87.234	356	4.0809	0.012379	91.121	2.286	0.369	0.00015059	215.7	0.011447	29.265	0.51433	94.92
MCT36	101.24	409.83	4.0482	0.019545	98.252	2.075	0.054183	2.1934e-05	233.24	0.018705	21.19	0.50339	97.2
MCT31	705.43	1973.6	2.7977	0.017728	92.974	13.409	0.082229	2.3005e-05	260.19	0.013977	161.05	3.0782	98.6	1024	2119.9	2.0701	0.014718	89.725	10	0.11107	2.2993e-05	245.07	0.012647	134.71	2.2154	97.76
MCT39	985.02	1870.4	1.8989	0.022546	82.749	4.649	0.028524	5.4163e-06	194.11	0.021663	84.746	0.94988	97.18	992.02	4296.4	4.3309	0.030332	81.262	3.895	0.045613	1.9755e-05	216.41	0.028645	76.782	0.78152	97.15
MCT42	466.57	2436.5	5.2222	0.030485	72.05	2.47	0.049134	2.5659e-05	272.78	0.029195	98.254	0.43942	96.83	475.7	2564.3	5.3907	0.043665	79.824	4.043	0.044232	2.3844e-05	337.04	0.041485	86.512	0.79686	97.73
MCT38	169.49	1048.9	6.1886	0.012911	84.741	3.151	0.079645	4.9289e-05	193.6	0.010961	52.176	0.65931	96.83	169.74	347.09	2.0449	0.027262	73.326	2.205	0.033092	6.7669e-06	216.62	0.026811	76.874	0.39922	90.86
MCT35	86.199	366.09	4.2471	0.011972	102.43	2.249	0.08741	3.7123e-05	281.67	0.011017	20.534	0.5688	97.29	124.77	589.7	4.7262	0.012392	98.527	5.471	0.079048	3.736e-05	257.1	0.009806	55.438	1.331	98.71
MCT37	291.86	704.83	2.4149	0.020445	109.08	8.901	0.013202	3.1883e-06	362.92	0.018296	69.539	2.3973	91.98	495.85	541.57	1.0922	0.014105	87.972	15.72	0.022243	2.4294e-06	271.14	0.012388	226.62	3.4146	98.84
MCT26	537.17	5205.8	9.6911	0.022993	100.04	6.217	0.0024734	2.3971e-06	299.6	0.016968	60.424	1.5357	90.44	614.25	3067.4	4.9937	0.011411	79.495	4.735	0.040725	2.0337e-05	228.97	0.0090468	103.34	0.9294	98.91
MCT24	414.95	2279.4	5.4931	0.034357	76.95	0.608	0.078192	4.2952e-05	241.4	0.034023	15.69	0.11552	97.95	150.31	2198.5	14.626	0.030091	74.444	0.975	0.026759	3.9138e-05	171	0.028665	30.671	0.17922	97.79
MCT44	119.15	400.16	3.3584	0.016778	87.096	2.415	0.081664	2.7426e-05	204.44	0.015967	36.081	0.51935	96.74	260.97	1032.7	3.9573	0.025211	115.66	4.311	0.052816	2.0901e-05	251.02	0.023505	29.471	1.2311	92.01
MCT29	880.85	7414.9	8.4178	0.036904	115.44	5.271	0.038038	3.202e-05	283.51	0.032467	36.185	1.5024	82.61	1305.4	7276.6	5.5744	0.054377	101.11	4.499	0.026055	1.4524e-05	339.04	0.051869	42.499	1.1232	93.93
MCT32	106.69	429.07	4.0216	0.034105	95.953	1.99	0.051872	2.0861e-05	269.85	0.033305	21.74	0.47147	86.69	87.202	1472.2	16.883	0.038982	89.678	1.969	0.067164	0.00011339	266.99	0.035658	26.57	0.43599	95.4

## Sheet: otherlabs
subject	v3_Leptin_1	v3_Leptin_2	v9_leptin_1	v9_leptin_2	v3_adiponectin_1	v3_adiponectin_2	v9_adiponectin_1	v9_adiponectin_2	v3_fructosamine_1	v3_fructosamine_2	v9_fructosamine_1	v9_fructosamine_2
MCT03	13	13.5	11.9	11.2	22628	22388	15911	16871	151.774	165.214	197.654	157.799
MCT06	65.8	64.6	29.2	28.9	18584	22388	12656	12588	171.238	196.264	129.993	165.214
MCT11	4.4	4.2	6.8	6.9	11217	11868	7893	9264	198.117	233.802	148.993	170.311
MCT12	19.1	20.7	26.7	27.8	18893	22182	11765	13684	186.995	196.727	241.68	236.582
MCT19	10.2	10	7.8	9.8	15192	17077	19441	21291	157.335	148.53	194.873	174.946
MCT21	1.6	1.2	1	0.8	30303	31502	18687	28761	195.8	194.41	170.775	163.36
MCT23	12.8	11.8	6.3	5.9	10155	9915	3267	6591	196.264	173.555	163.823	190.702
MCT24	0.1	0.1	0.3	0.3	5632	1794	9778	10292	176.799	162.433	148.53	148.53
MCT25	1.5	1.7	1.5	1.5	55591	61314	35786	35203	168.921	215.728	167.531	227.777
MCT26	2.2	2.4	6.3	6.9	57613	50246	45038	44284	160.579	197.19	169.385	174.946
MCT28	0.8	0.8	0.4	0.4	29241	29652	16049	15432	245.851	242.143	213.411	220.362
MCT29	0.4	0.2	1	0.8	14712	13958	6728	6557	182.824	199.044	128.602	155.018
MCT31	25.8	25.1	37.1	39.2	22251	22662	4912	5255	157.335	182.361	246.314	302.39
MCT32	0.1	0.1	0.4	0.2	7927	9298	28967	32222	207.386	187.458	210.63	171.702
MCT34	1.6	1.5	2.3	2.6	24478	21428	7688	6728	154.555	168.458	177.263	171.238
MCT35	6.5	6.1	11.5	11.5	7208	8407	7893	7345	105.894	170.311	213.874	195.8
MCT36	1.1	0.9	0.2	0.4	23450	22491	21737	18276	180.043	154.555	246.778	209.703
MCT37	10.1	11.2	16.6	19.3	4844	6180	10018	8373	140.188	160.579	139.725	141.115
MCT38	2.6	3.2	0.2	0.2	29104	33627	21188	20469	199.971	203.678	231.484	207.849
MCT39	2.7	2.9	3.1	3.2	23553	21839	23964	17385	192.556	180.97	187.458	170.311
MCT42	37.1	36.7	52.9	53.3	31228	32428	16939	17796	166.604	162.896	177.726	179.117
MCT44	1.6	1.8	3.2	3.7	37328	34929	36094	37259	199.971	188.385	202.288	190.702

## Sheet: Lactate v3
Subj_ID	V3_Lactate_TIME(neg5)_1	V3_Lactate_TIME(neg5)_2	V3_Lactate_TIME(neg5)_3	V3_Lactate_TIME(neg5)_4	V3_Lactate_TIME(neg5)_5	V3_Lactate_TIME(neg5)_6	V3_Lactate_TIME(neg5)_7	V3_Lactate_TIME(neg5)_8	V3_Lactate_TIME(neg5)_9	V3_Lactate_TIME(5)_1	V3_Lactate_TIME(5)_2	V3_Lactate_TIME(5)_3	V3_Lactate_TIME(5)_4	V3_Lactate_TIME(5)_5	V3_Lactate_TIME(5)_6	V3_Lactate_TIME(5)_7	V3_Lactate_TIME(5)_8	V3_Lactate_TIME(5)_9	V3_Lactate_TIME(15)_1	V3_Lactate_TIME(15)_2	V3_Lactate_TIME(15)_3	V3_Lactate_TIME(15)_4	V3_Lactate_TIME(15)_5	V3_Lactate_TIME(15)_6	V3_Lactate_TIME(15)_7	V3_Lactate_TIME(15)_8	V3_Lactate_TIME(15)_9	V3_Lactate_TIME(30)_1	V3_Lactate_TIME(30)_2	V3_Lactate_TIME(30)_3	V3_Lactate_TIME(30)_4	V3_Lactate_TIME(30)_5	V3_Lactate_TIME(30)_6	V3_Lactate_TIME(30)_7	V3_Lactate_TIME(30)_8	V3_Lactate_TIME(30)_9	V3_Lactate_TIME(60)_1	V3_Lactate_TIME(60)_2	V3_Lactate_TIME(60)_3	V3_Lactate_TIME(60)_4	V3_Lactate_TIME(60)_5	V3_Lactate_TIME(60)_6	V3_Lactate_TIME(60)_7	V3_Lactate_TIME(60)_8	V3_Lactate_TIME(60)_9	V3_Lactate_TIME(120)_1	V3_Lactate_TIME(120)_2	V3_Lactate_TIME(120)_3	V3_Lactate_TIME(120)_4
MCT03	577.625	577.436	571.748	574.112	583.589	583.184				576.99	570.911	580.421	567.02	573.39	574.099				730.244	712.959	715.263	734.952	725.557	723.719				679.382	716.654	721.7	710.602	735.155	735.851				705.61	696.579	685.394	691.824	691.797	645.826				597.726	588.344	603.198	558.158
MCT06	291.979	292.639	297.09	281.098	297.09	289.176				305.663	294.287	302.366	301.542	293.298	306.488				288.682	307.642	341.934	254.884	279.944	322.809				389.086	359.575	398.978	394.362	403.759	405.737				660.951	652.543	665.073	659.303	647.267	667.216				341.769	341.274	349.023	299.893
MCT11	899.291	984.059	950.713	971.749	966.139	952.583				925.937	956.478	947.596	945.882	952.583	949.934				1045.92	1013.51	1033.92	1025.66	1038.29	1043.12				1231.2	1165.13	1207.2	1191.15	1230.42	1232.13				1219.98	1213.9	1193.49	1106.85	1188.19	1205.64				783.358	764.971	797.071	781.644
MCT12	603.793	632.622	620.639	619.199	622.273	615.192				616.476	626.786	629.626	624.14	638.847	625.035				591.965	596.323	649.818	617.371	627.72	645.448				787.701	773.734	790.969	784.005	781.282	773.786				851.935	829.875	835.906	825.479	829.875	861.311				678.012	665.42	675.73	673.447
MCT19	932.158	740.655		900.943		856.574				932.684	760.472	917.427		905.502					1016.34	828.866	988.627	850.261	993.187	854.821				1337.79	1079.99	1320.78		1328.67					1045.8	1010.55	1010.37	1000.03	995.116	994.59				931.983	914.271	918.129	913.043
MCT21	529.045	516.716	554.295	531.091	520.7	528.13				517.093	475.152	510.147	544.55	512.84	479.029				554.241	518.977	543.528	507.886	523.607	494.803				676.294	646.359	686.9	664.072	711.935	721.734				817.082	759.313	760.497	834.849	734.547					422.175	423.575	442.957	439.027
MCT23	469.657	438.145	432.091	448.538	460.63	440.238					385.983	429.815	395.041	424.444	406.283				550.525	503.962	489.123	498.409		615.25				776.151	664.635		671.144	701.959	710.061				666.138	694.995	737.401	696.042	704.371	700.32				375.013	457.353	371.554	370.78
MCT24	534.014	504.406	550.132	499.759	518.96	490.667				562.369	523.936	548.77	517.692	550.32	544.686				562.854	553.512	539.24	543.935	545.297	492.435				553.935	551.259	557.127	544.686	569.662	515.767				521.917	503.89	460.042	455.348	476.286	504.782				533.81	501.214	527.269	504.031
MCT29	798.119	769.13	778.435	765.857	787.038	750.943	776.19	767.307		747.576	732.428	736.215	728.687	735.139	729.248	747.015	726.256		894.995	875.732	879.145	884.101	904.066	866.802	896.211	887.561		994.677	967.653	902.663	967.139	969.243	971.393	985.654	976.536		792.976	777.546	760.294	786.383	787.926	773.151	785.869	787.225		480.791	471.721	469.243	464.52
MCT34	845.227	818.153	815.289	814.617	821.196	804.011	825.671	813.32		867.647	843.974	864.738	844.019	852.163	841.513	856.236	823.389		1022.13	974.198	1011.39	983.193	1002.39	1007.67	1038.15	1016.13		1314.04	1317.84	1295.38	1298.19	1289.24	1294.12	1283.78	1310.28		1319.09	1271.12	1279.71	1296.99	1274.97	1299.71	1262.93	1286.29		835.919	822.941	788.438	810.724
MCT25	584.782	573.236	568.985	601.251	568.94	579.099	577.801	580.426		523.65	519.98	522.665	517.608	528.797	536.763	520.562	533.451		588.183	562.227	567.776	574.937	577.935	595.881	582.276	601.609		755.738	767.552	749.965	748.175	747.414	745.489	774.31	756.23		792.748	799.461	793.912	808.456	781.113	802.102	792.256	798.879		381.202	371.938	382.231	384.245
MCT32	462.573	466.598	463.716	456.031	464.403	468.611	478.355	479.682		607.083	609.462	585.08	583.113	594.046	603.058	602.509	599.215		606.214	628.995	634.302	623.048	608.044	610.972	613.899	621.447		641.392	654.659	635.354	653.103	634.485	642.262	636.589	657.358		922.362	940.752	902.417	974.65	931.008	945.601	945.876	947.797		514.631	521.859	539.014	545.83
MCT26	752.664	725.8	695.781	706.193	705.923	717.341	718.814	717.912		776.102	755.278	761.138	762.445	774.029	757.306	776.372	706.373		799.991	815.181	827.08	817.66	849.301	809.231	841.684	828.207		958.65	942.784	944.527	962.841	952.339	955.585	939.719	962.165		1249.15	1275.74	1268.71	1268.39	1268.57	1274.89	1267.04	1273.85		736.032	737.745	728.279	737.294
MCT28	373.555	378.838	375.378	385.478	377.716	384.356	379.914	384.824		402.031	409.747	411.866	411.196	399.226	410.167	412.599	411.804		390.295	406.847	404.743	402.873	408.718	419.005	410.916	414.469		548.81	562.51	568.449	561.294	576.398	565.783	562.931	567.654		747.865	765.821	761.659	768.813	759.976	769.795	756.422	765.447		366.4	372.619	360.415	370.375
MCT35	548.224	526.867	542.097	537.502	538.027	533.432	532.878	540.04		575.795	570.981	568.997	563.323	574.57	571.813	564.854	572.688		602.579	600.04	619.821	605.948	623.673	622.666	628.749	633.695		666.911	658.99	643.191	662.316	658.727	654.876	656.058	639.34		985.992	1005.64	974.92	1000.13	975.182	937.239	976.846	985.248		422.404	423.104	424.067	422.972
MCT37	597.382	557.675	553.794	547.441	617.622	544.94	597.655	543.53		694.353	576.232	673.339	568.045	685.938	575.686	632.814	566.772		730.967	691.396	709.59	695.217	728.617	698.173	724.235	708.271		798.222	766.672	753.375	778.952	771.22	773.039	771.129	764.579		1031.75	1001.32	1007.64	1013.19	995.544	997.227	1007.32	1001.73		569.955	544.621	568.182	558.903
MCT31	876.397	877.689	885.441	877.228	870.399	866.107	885.395	860.386		887.564	893.331	892.409	895.915	890.563	876.628	892.87	875.52		887.979	892.224	893.747	900.576	925.785	898.684	928.446	920.186		1021.24	1047.12	1018.61	1051.14	1025.07	1030.93	1024.93	1020.45		833.346	865.415	829.747	860.893	831.316	839.991	838.099	872.798		586.53	584.223	592.621	594.974
MCT36	742.194	754.616	750.539	736.404	759.772	733.358	758.296	747.065		799.273	781.14	796.148	773.05	873.088	785.614	832.635	788.231		749.301	755.108	771.765	770.718	770.718	759.581	795.799	776.238		837.727	848.578	816.739	826.813	831.953	831.302	823.211	830.874		1033.85	1035.99	1007.87	1037.18	1016.01	1041.28	1033.95	1047.51		605.003	617.139	610.428	634.494
MCT38	644.724	651.056	626.887	645.797	640.129	658.051	637.32	650.29		712.279	702.424	702.527	701.25	713.096	718.1	716.518	714.271		686.136	681.132	673.898	687.616	692.212	684.246	705.284	759.001		823.85	851.373	826.658	844.786	851.219	853.262	857.704	841.313		927.659	919.847	906.775	927.659	909.89	928.885	917.753	923.37		649.167	715.547	671.787	668.723
MCT44	592.341	600.371	601.044	599.554	600.131	600.227	608.978	610.757		564.164	572.771	567.626	579.359	570.03	569.021	581.619	567.049		589.312	601.862	590.226	565.27	604.266	603.833	608.401	618.932		579.551	598.688	597.679	601.044	600.083	585.032	594.457	582.58		729.765	734.862	733.756	737.074	736.881	734.525	743.084	732.842		554.259	549.338	541.997	552.239
MCT42	551.327	552.906	557.162	558.009	560.004	555.217	556.314	554.619		590.571	599.647	598.051	599.597	602.24	604.633	605.032	603.487		641.334	653.252	655.646	661.33	652.355	681.426	680.595	686.712		709.351	730.992	705.76	725.058	718.725	724.959	721.618	733.635		694.042	695.987	695.787	708.054	696.286	706.608	696.785	700.574		616.751	631.511	625.627	638.293
MCT39	522.116	537.024	538.527	541.135	556.737	526.821	541.482	535.093		522.116	523.007	529.05	539.847	529.298	532.121	536.876	533.508		713.844	715.33	733.211	734.647	731.824	742.175	735.241	745.692		944.751	958.768	951.289	963.176	952.23	970.11	954.459	956.588		955.152	971.447	965.553	969.961	977.787	994.181	990.863	995.271		564.86	574.023	568.079	583.78
[truncated: 5 more columns]

## Sheet: Pyruvate v3
Subj_ID	V3_Pyruvate_TIME(neg5)_1	V3_Pyruvate_TIME(neg5)_2	V3_Pyruvate_TIME(neg5)_3	V3_Pyruvate_TIME(neg5)_4	V3_Pyruvate_TIME(neg5)_5	V3_Pyruvate_TIME(neg5)_6	V3_Pyruvate_TIME(neg5)_7	V3_Pyruvate_TIME(neg5)_8	V3_Pyruvate_TIME(neg5)_9	V3_Pyruvate_TIME(5)_1	V3_Pyruvate_TIME(5)_2	V3_Pyruvate_TIME(5)_3	V3_Pyruvate_TIME(5)_4	V3_Pyruvate_TIME(5)_5	V3_Pyruvate_TIME(5)_6	V3_Pyruvate_TIME(5)_7	V3_Pyruvate_TIME(5)_8	V3_Pyruvate_TIME(5)_9	V3_Pyruvate_TIME(15)_1	V3_Pyruvate_TIME(15)_2	V3_Pyruvate_TIME(15)_3	V3_Pyruvate_TIME(15)_4	V3_Pyruvate_TIME(15)_5	V3_Pyruvate_TIME(15)_6	V3_Pyruvate_TIME(15)_7	V3_Pyruvate_TIME(15)_8	V3_Pyruvate_TIME(15)_9	V3_Pyruvate_TIME(30)_1	V3_Pyruvate_TIME(30)_2	V3_Pyruvate_TIME(30)_3	V3_Pyruvate_TIME(30)_4	V3_Pyruvate_TIME(30)_5	V3_Pyruvate_TIME(30)_6	V3_Pyruvate_TIME(30)_7	V3_Pyruvate_TIME(30)_8	V3_Pyruvate_TIME(30)_9	V3_Pyruvate_TIME(60)_1	V3_Pyruvate_TIME(60)_2	V3_Pyruvate_TIME(60)_3	V3_Pyruvate_TIME(60)_4	V3_Pyruvate_TIME(60)_5	V3_Pyruvate_TIME(60)_6	V3_Pyruvate_TIME(60)_7	V3_Pyruvate_TIME(60)_8	V3_Pyruvate_TIME(60)_9	V3_Pyruvate_TIME(120)_1	V3_Pyruvate_TIME(120)_2	V3_Pyruvate_TIME(120)_3	V3_Pyruvate_TIME(120)_4
MCT03	36.5451	37.2502	41.5581	38.0011	28.868					45.0615	31.4029	37.3323	37.0704	45.1293					43.4809	51.483	53.0557	42.077	41.6133	52.5178				50.7858	55.1236	50.0334	55.8555	55.0905					36.5246	39.9649	44.828	41.7426	48.6973					49.4971	49.3172	48.9324	48.0632
MCT06	22.7215	33.0037	35.1632	24.6356							14.9178		10.607	11.3186	10.1571				25.3063		34.247	22.4924		36.2593				24.153		23.7767	23.3104	25.8053					60.0712			48.0712	55.4413						23.3759	25.9035	23.9076
MCT11	82.3632			105.349	103.824	97.4517				82.2084	87.6485	81.2243	87.3835	81.1795	84.4828				94.9673	80.223	94.3686	93.4912	78.9946	85.5082				107.623	106.002	96.9045	99.733	95.831	112.619				86.747	92.3901	100.287	94.809	110.107	104.351				62.0584	70.8637	68.6925	55.8647
MCT12	43.4081		45.0059	51.0913	50.3504	53.3617				51.7994	53.7192	50.6083	52.1392	47.0716	51.0135				51.4433	52.2497	52.2743	52.6304	51.3614	52.3234				56.5272	57.2354	55.7045	55.1723	56.0606	55.0168				69.3885	60.9849	73.0561	73.1884	78.0172	75.991				55.1191	51.9345	56.0933	54.6934
MCT19		58.2731	55.5378		64.8276	65.2663					82.659	71.8294	67.4856	71.0208	81.2999				61.86		55.6926		58.944	68.9822				101.755	92.9294	100.903	94.0132	95.6389	100.49				90.2457	94.039		97.7033	108.025	111.225				83.1407	73.6272	81.1881	77.9624
MCT21		47.334		50.2537	53.9839	57.0614				44.0971	52.7053	44.6257	52.4989	47.4145	52.1415				54.1249	53.4151	47.339	54.6384	52.0257	55.469				60.6742	63.0603	57.6839		53.9353	61.6357				74.6788	61.7816	70.2187	73.0377	70.7422	75.5547				45.7986	45.7281	47.8072	38.9322
MCT23	61.7585		73.7699	69.3362	71.4556					64.4827	60.8937	68.0283	62.2783	63.6179	59.4941					70.5608	86.4627	77.3888	80.9727	72.3153				104.311	90.3849	96.9179	89.4752	90.6298	84.3967				98.6224	96.0732	92.0494	104.331	106.35	102.226				54.8406	49.3472	57.8946	51.6615
MCT24	33.9921	32.9716	35.383	35.907	32.617	37.0404				41.2787	37.4515	42.4397	43.7045	42.3254	43.4444				40.7061		40.0139	38.7597	38.9961	32.4397				53.8385	43.7478	48.0386		42.9007	44.1182				33.2238	28.3775	34.792			38.1371				36.8014	34.7565	39.0223	34.1221
MCT29	76.8082	73.692	76.7355	76.1733	83.1666	85.3523	89.6607	78.7613		69.369	59.0026	70.5661	66.6841	66.0993	71.3705	70.1832	69.3981		77.6191	77.7823	78.5965	76.3381	84.9985	81.4219	77.9374	79.2071		79.8081		86.0858	89.7625	92.2972	91.0824	91.4297	87.8094		78.2669	72.3398	69.7809	75.8292	82.0665	80.9664	82.5317	78.7564		44.3763	44.5023	42.0645	45.7478
MCT34	90.2454	84.6817	92.6047	89.0057	96.4868	94.2648	89.9451			86.9509	80.7738	92.2829	89.529	85.298		91.8583	93.9259		99.6182	100.772	93.9516	99.3651	96.208	99.8928		98.949		113.367	113.482	113.765	116.305	89.4261	99.5096	105.645	108.219		97.3361	110.106	107.781	100.746	88.7183	102.141	92.4674			55.7224	48.8375	57.4425	57.5583
MCT25	66.2727	60.2483	66.1373	70.2976	71.1724	70.0112	74.4528	73.1042		62.5966	61.7114	61.5552	64.2472	59.5245	61.9405	61.7635	62.7788		72.8126	73.0139	74.5152	77.2749	75.2338	80.1543	66.3768	70.6205		106.845	104.976	109.422	114.546	101.904	111.359	117.384	115.036		104.533	107.09	102.128	97.332	100.463	106.491	108.761	93.9631		38.6395	33.5315	37.1712	34.2084
MCT32	46.5892	48.0407	49.7378	48.7321	52.8644	50.6762	52.5487	49.0449		54.696	57.9469	58.9072	58.0039	59.9553	58.5476	57.7188	58.1003		65.5289	63.4941	64.6562	63.0556	63.1915	62.4899	62.5864	61.9242		67.6294	64.5568	62.7574	63.402	64.3317	59.8223	67.4145	64.5246		99.7772	96.1507	98.944	97.7776	100.952	100.369	100.04	101.4		53.6011	49.6501	51.0402	51.1103
MCT26	42.5169	42.6114	41.7441	42.6721	48.2202	42.833	43.3032	48.4227		57.3454	58.1655	51.3598	58.1351	53.7986	58.7122	48.6668	56.9708		58.1925	57.0653	58.8303	58.7021	51.6759	59.4749	54.5275	57.0991		58.5873	66.0354	67.1254	67.6046	73.7028	67.6451	73.4699	72.0491		75.5386	76.4498	78.1878	76.5612	74.7084	74.3541	76.794	75.6398		60.8653	56.7515	56.1778	53.9775
MCT28	29.3236	34.3507	28.9854	36.7216	33.3044	32.7126	31.6099	33.8611		34.2697	37.2536	36.6688	39.7654	35.6718	39.7149	36.9682	36.8661		35.4452	35.9078	35.2984	31.8108	34.9954	35.3371	33.6356	33.7201		59.8422	60.3624	54.5262	61.7422	58.9474	62.5372	56.3616	59.7752		66.2573	67.3881	69.1672	67.3424	61.4627	62.4526	67.9377	66.8809		27.9603	31.469	32.1419	32.931
MCT35	35.6347	36.88	37.7231	40.0797	38.344	40.3196	38.8697	41.3921		37.5185	40.1185	36.7636	38.7039	36.0157	38.9191	36.9153	39.159		39.9421	42.7715	40.2773	41.9424	38.0512	40.048	37.4045	39.4024		49.3474	50.3634	52.9352	54.4451	54.3251	53.9265	55.6481	54.7097		78.0392	78.0004	74.91	78.519	80.3735	79.9055	79.0153	78.706		32.1668	31.7399	32.3114	31.6447
MCT37	40.5192	40.5192	40.972	40.6654	42.0275	46.549	48.0145	46.9056		41.5176	48.2535	45.9606	45.6789		49.2769	51.8086	47.8184		59.1649	61.3579	63.2157	57.0254	56.6973	60.8693	60.6554	59.4145		61.3686	63.7434	62.424	64.8916	62.0924	66.4713	68.6749	60.2061			86.5076	88.7933	86.3008	87.6487	89.5065	86.176	74.9151		46.1461	47.4939	48.5958
MCT31	41.5433	47.5062	52.0096	53.1902	52.5625	54.4505	53.0507	59.0435		58.0422	63.0886	55.4518	61.1557	55.935	56.224	58.5105	60.6028		66.9244	69.2109	69.5447	71.4078	65.4847	69.7888	55.6909	62.0126		65.7985	66.5757	74.5163	70.5759	77.7643	68.9668	79.5875	72.6831		68.0403	64.8172	69.9731	69.8685	72.6831	66.0227	70.8249	63.8209		41.6529	38.8881	41.1547	41.0949
MCT36	36.4671	40.2997	42.661	43.5782		45.8731	44.7529	45.6857		52.7227	53.8428	55.0488	55.9269	55.3883	56.4929	55.5913	54.5843		49.0813	48.7963	48.9603	49.2062	46.4312	53.8506	55.1581	47.5591		57.5974	56.0284	58.8658	58.9595	62.3979	60.5363	61.914	63.76		84.8669	85.023	86.2681	85.2923	85.7334	86.1314	86.9628	83.7975		34.9567	35.6709	34.6874	40.69
MCT38	39.4167	42.4894	43.4705	45.5316	44.8348	47.0252	45.4864	48.2882	46.4285	47.0874	54.2115	53.0363	55.3793	52.5238	56.3091	52.1431	47.5414		55.7746	59.8126	53.1718	56.3445	52.5787	55.4049	50.4847	53.367		64.3264	65.9665	68.5657	69.2869	69.7103	69.6713	68.8695	69.7847		79.0431	80.2182	78.8637	81.8546	81.7191	81.6752	81.7484	81.0016		43.6682	43.2984	43.5803	43.8219
MCT44	40.2931	43.8914	45.0735	44.1748	44.268	45.6402	44.8124	45.327		34.7185	36.0124	34.1181	34.8192	33.3537	35.7439	33.4283	34.6327		37.4554	39.827	36.7084	39.0216	37.7165	41.5646	36.0198	38.5554		41.4155	43.8616	46.1958	46.3897	44.6074	46.9603	45.7111	47.266		57.2071	59.6284	57.5178	57.1959	57.6546	56.2898	56.6142	58.5793		35.0205	33.1524	32.7012	32.373
MCT42	30.2194	33.3319	35.3772	38.2266	37.9969	40.1089	36.8668	41.8381		37.3114	40.7537	39.3827	40.9303	39.3308	40.7907	39.7606	40.9426		40.5165	42.7509	39.6309	41.4317	37.8413	40.9019	37.6671	39.9348		44.1107	44.5257	47.2232	47.7086	51.8216	51.288	50.9693	51.6807		60.5699	59.9548	58.8877	59.9326	60.355	60.9108	59.0062	60.9367		23.2607	24.5094	25.0874	25.4728
MCT39	42.269	40.8527	45.662	46.0672	45.2886	44.7037	46.4466	45.0384		45.3978	45.7255	39.246	45.5775	46.5534	43.3613	45.6691	44.9856		63.6312	65.4774	65.0335	69.0818	64.6635	66.0623	63.522	64.2395		85.6733	85.5782	86.8442	88.9536	90.606	92.5627	90.8632	89.9859		83.207	80.9344	82.756	83.6756	84.3908	85.0567	85.8002	86.762		38.9888	36.9241	38.4885	38.8479
[truncated: 5 more columns]

## Sheet: BOHB v3
Subj_ID	V3_BOHB_TIME(neg5)_1	V3_BOHB_TIME(neg5)_2	V3_BOHB_TIME(neg5)_3	V3_BOHB_TIME(neg5)_4	V3_BOHB_TIME(neg5)_5	V3_BOHB_TIME(neg5)_6	V3_BOHB_TIME(neg5)_7	V3_BOHB_TIME(neg5)_8	V3_BOHB_TIME(neg5)_9	V3_BOHB_TIME(5)_1	V3_BOHB_TIME(5)_2	V3_BOHB_TIME(5)_3	V3_BOHB_TIME(5)_4	V3_BOHB_TIME(5)_5	V3_BOHB_TIME(5)_6	V3_BOHB_TIME(5)_7	V3_BOHB_TIME(5)_8	V3_BOHB_TIME(5)_9	V3_BOHB_TIME(15)_1	V3_BOHB_TIME(15)_2	V3_BOHB_TIME(15)_3	V3_BOHB_TIME(15)_4	V3_BOHB_TIME(15)_5	V3_BOHB_TIME(15)_6	V3_BOHB_TIME(15)_7	V3_BOHB_TIME(15)_8	V3_BOHB_TIME(15)_9	V3_BOHB_TIME(30)_1	V3_BOHB_TIME(30)_2	V3_BOHB_TIME(30)_3	V3_BOHB_TIME(30)_4	V3_BOHB_TIME(30)_5	V3_BOHB_TIME(30)_6	V3_BOHB_TIME(30)_7	V3_BOHB_TIME(30)_8	V3_BOHB_TIME(30)_9	V3_BOHB_TIME(60)_1	V3_BOHB_TIME(60)_2	V3_BOHB_TIME(60)_3	V3_BOHB_TIME(60)_4	V3_BOHB_TIME(60)_5	V3_BOHB_TIME(60)_6	V3_BOHB_TIME(60)_7	V3_BOHB_TIME(60)_8	V3_BOHB_TIME(60)_9	V3_BOHB_TIME(120)_1	V3_BOHB_TIME(120)_2	V3_BOHB_TIME(120)_3	V3_BOHB_TIME(120)_4
MCT03	157.482	155.644	163.569	162.222	158.372	161.431				161.712	162.034	161.467	157.794	160.336	159.118				125.794	123.647	134.617	123.672	133.309	134.634				46.9413	44.4042	52.8463	52.6161	51.5412	54.4656				45.6924	48.5354	50.1857	48.1257	46.3772	51.0024				57.9542	59.6268	53.5732	57.4995
MCT06	102.812	113.526	106.106	112.873	108.926	111.983				148.546	147.389	148.576	149.882	148.784	148.962				142.759	135.963	138.812	138.1	137.12	137.565				86.4295	83.0462	84.4114	84.3224	81.3842	78.7131				55.3265	51.8838	52.0916	48.5302	51.2903	50.0735				29.2392	29.1502	28.4379	29.8328
MCT11	58.3534	57.896	58.4179	48.6652	60.5702	58.8402				53.8338	51.7147	49.8909	53.9491	52.6061	56.8345				53.0401	55.7906	53.2102	55.1279	52.9522	54.9344				60.5526	62.4234	58.6232	63.8837	58.717	66.2119				38.8186	40.6542	37.3524	39.7393	39.5243	41.0413				35.7807	32.7136	35.2764	36.3437
MCT12	219.041	221.64	209.166	211.688	215.899	211.629				200.883	198.403	208.956	197.858	206.487	203.229				229.284	222.194	219.795	228.371	229.5	235.518				128.107	124.525	125.443	125.431	127.414	140.69				58.345	58.4035	58.5205	61.4688	59.1659	60.9657				178.203	170.171	178.232	180.192
MCT19		81.1967	81.6571	79.349	77.4329	78.702				74.5339	75.3239	76.1327	70.5336	72.8168	70.9069				69.897	64.4556	66.0855	66.5086	66.042	68.1323					54.1596	55.9388	58.645	54.4831					47.0426	40.3673	38.7249	41.0267		47.1981				73.215	75.2804	70.4155	72.7048
MCT21	125.051	123.244	116.229	120.186	118.838	124.955					152.767		153.409	152.525	156.435				154.788	148.782	150.04	149.474	146.854	154.018				112.241	119.811	114.775		117.074	116.636				63.7486	62.3264	65.3525	57.8675	60.4231	60.2841				92.705	91.2721	90.4381	88.3102
MCT23	174.928	156.87	172.451	149.491	166.073	147.91				173.631	163.227	169.678	161.414	159.622	161.783				136.989	127.439	133.3	126.459	130.211	122.783				94.1177	95.8359	98.4431	93.5801	99.5851	94.2442						86.1273	88.3515	86.3171	86.3487				135.44	132.984	133.753	128.567
MCT24	1010.44	1011.94	1027.2	1024.15	1019.9	1011.73				891.194	987.924	965.316	968.713	941.634	933.072				786.294	805.037	784.039	821.349	822.081	786.177				574.034	586.246	599.503	557.664	580.36	574.62				213.386	234.588	240.026	233.915	251.222	223.255				919.718	847.911	827.636	913.334
MCT29	67.2868	62.4195	63.9008	60.764	63.4813	57.9311	62.2412	58.4235		60.995	55.9311	60.0345	55.3819	58.0284	57.7366	58.9402	56.5815		50.0222	46.8367	51.4568	46.3808	51.0131	47.9431	50.8651	47.9249		46.9705	48.1194	44.3139	46.7759	44.7759	40.8488	45.396	44.2531		41.3899	39.9066	37.408	42.0403	40.0221	37.5053	37.0068	41.2014		43.9188	43.7364	44.8732	43.9674
MCT34	52.8277	54.7187	54.6025	53.9106	54.4018	53.5303	55.6906	57.0939		51.0582	48.6813	54.6782	49.2095	50.7624	49.3046	52.5161	50.6621		53.0971	51.0635	53.9264	54.0109	49.8381	55.379	49.7236	52.5425		43.2935	45.0894	44.9468	42.4114	43.7953	44.6985	42.4959	44.0172		41.6349	37.6786	39.7386	42.9607	42.6227	42.7811	41.0081	43.5576		51.111	52.6006	55.2998	52.7379
MCT25	866.845	832.638	835.704	800.053	811.235	803.359	813.82	815.143		807.087	806.165	734.403	760.194	755.264	771.857	769.813	749.793		749.012	724.723	725.024	730.074	717.389	725.926	755.204	747.509		457.493	435.369	450.76	450.8	450.519	455.63	472.042	447.393		162.007	176.255	169.462	172.528	164.652	171.506	153.23	173.129		1492.39	1465.27	1462.33	1490.28
MCT32	257.069	240.919	236.827	240.082	245.352	243.926				201.304	185.527	195.291	196.81	194.702	206.822				202.389	200.467	204.125	196.562	185.062	202.11				92.6586	89.2799	84.9712	86.9551	99.602					25.1463	22.1396	18.4509	24.0614	18.4819	26.7272				101.462	103.105	102.981	109.056
MCT26	199.318	179.01	179.897	165.489	182.395	189.49				167.733	172.536	169.743	171.903	167.205	173.098				112.252	117.988	111.162	103.703	112.937	112.258				82.4424	85.5161	79.3362	85.0136	81.1504	85.8162				47.0274	42.9554	47.8301	41.7481	44.5672	44.1235				38.9355	44.9261	38.7006	39.9992
MCT28	238.745	231.064	236.364	230.718	238.784	237.747				328.43	317.023	353.716	338.916	332.809	343.371				291.135	292.633	291.02	292.057	276.105	284.337				145.066	169.379	151.519	163.272	147.524	152.671				57.3015	59.7213	54.6129	73.2028	67.0574	61.1424				226.339	249.462	243.777	257.297
MCT35	427.945	438.643	440.971	430.572	373.324	442.397				316.489	316.226	315.926	331.167	324.185	330.904				288.372	276.659	273.281	282.515	276.021	281.239				170.046	170.947	175.002	187.089	173.5	174.101				60.1297	64.9098	56.1505	63.696	58.3654	59.1162				307.404	322.345	327.225	349.111
MCT37	115.685	110.04	116.062	117.463	116.008	112.44				151.35	145.286	148.614	145.466	145.932	149.68				116.583	115.038	115.798	117.786	118.953	119.001				110.453	109.465	111.381	108.531	116.71	112.075				61.5645	65.5034	64.3181	64.4857	63.8033	65.3717				39.8769	38.6558	39.6495	43.2172
MCT31	38.523	35.7112	38.7428	38.3097	37.7797	37.0492				54.1335	59.5761	60.8754	63.8682	59.5136	64.4176				73.0276	78.9551	74.5402	80.125	74.9603	77.9079				62.6077	69.8797	64.1332	66.596	65.4777	67.2682				53.2156	56.7557	55.5879	57.805	59.5029	59.0913				50.5977	43.0133	37.6633	39.2599
MCT36	201.011	212.631	208.107	259.141	211.33	206.465				346.862	337.287	342.431	346.149	334.529	341.656				312.56	314.358	304.845	321.484	324.769	305.372				163.611	163.828	166.669	165.626	160.482	165.935					51.5666		42.6427	48.4061	42.5498				696.847	693.345	695.824	704.067
MCT38	189.829	191.024	190.306	190.957	192.521	194.521				232.456	225.953	231.341	233.516	233.879	236.255				235.53	234.248	234.302	233.248	238.041	235.302				124.849	125.701	123.761	126.471	128.373	126.661				68.7022	71.5418	67.1919	71.3404	69.8748	70.555				145.303	148.995	147.706	147.283
MCT44	558.919	572.058	573.111	573.348	584.382	584.281				609.133	575.283	594.398	604.923	618.458	599.525				594.941	578.237	570.293	588.513	610.457	589.441				477.64	490.813	495.668	488.878	499.538	500.387				133.476	131.371	140.164	149.908	141.59	142.948				568.323	562.246	561.986	581.225
MCT42	531.875	527.717	534.429	538.391	542.025	545.66				505.289	509.283	503.455	508.301	502.407	516.061				408.339	414.56	400.644	408.666	405.85	411.548				306.15	309.817	310.8	308.508	297.834	305.725				49.8114	48.5017	51.4813	46.8973	48.8291	42.6409				326.09	339.351	328.088	335.487
MCT39	345.794	345.568	349.293	356.988	391.155	358.866				295.395	294.626	285.237	288.008	292.471	299.756				186.338	191.314	193.664	197.265	199.451	195.48				120.559		96.8887	97.6274	95.442	108.308				52.4409	48.3163	42.7757	53.8261	50.5017	55.5498					115.265	106.113	105.907
[truncated: 5 more columns]

[truncated: 6 more sheets: AcOc v3, Lactate v9, Pyruvate v9, BOHB v9, AcOc v9, mctdiet]
